# Supplementary material for: Biomechanical properties of porcine meniscus as determined via AFM: Effect of region, compartment and anisotropy
Source: PLoS One. 2023 Jan 20;18(1):e0280616. doi: 10.1371/journal.pone.0280616 (PMC9858324; doi:10.1371/journal.pone.0280616)
Supplement: S1 Data — (XLSX) [file pone.0280616.s001.xlsx]

## Sheet: Summary
Porcine Meniscus Elasticity (MPa)
			Medial (9)																		Lateral (9)
			1		2		6		8		10		12		14		16		18		3		4		5		7		9		11		13		15		17
			Mean	St Dev	Mean	St Dev	Mean	St Dev	Mean	St Dev	Mean	St Dev	Mean	St Dev	Mean	St Dev	Mean	St Dev	Mean	St Dev	Mean	St Dev	Mean	St Dev	Mean	St Dev	Mean	St Dev	Mean	St Dev	Mean	St Dev	Mean	St Dev	Mean	St Dev	Mean	St Dev
Axial	Inner	AI1	2.01441	0.1438	3.04204	0.0863166	0.669252	0.0074184	2.14878	0.289339	1.63111	0.169578	3.00768	0.287146	0.904375	0.0660108	3.00498	0.634672	0.600715	0.0494035	1.40902	0.101004	1.63282	0.0904687	1.80408	0.40457	2.58566	0.133668	2.06503	0.254901	3.45348	0.375525	2.61009	0.228334	1.2876	0.162394	3.21306	0.467353
		AI2	2.13315	0.375686	2.17077	0.393705	0.615473	0.0417687	1.73467	0.0470039	1.59974	0.183063	1.93658	0.29585	0.680822	0.0515034	2.72511	0.413762			1.22474	0.123164			1.29899	0.0737315	1.89211	0.178414	3.13002	0.655267	2.56979	0.343187	3.58729	0.247961	1.1252	0.110542	2.46908	0.535646
		AI3	2.09458	0.0664012	1.68569	0.210755	1.44277	0.212393	1.43577	0.0991043	1.56519	0.151079	1.38198	0.160932	1.37854	0.0878164	5.07483	0.364424	1.53454	0.150098	0.924731	0.12138	1.72237	0.0607637	2.48713	0.378292	3.35495	0.2321			0.827769	0.113737	1.23403	0.073294	0.583445	0.0663954	1.86705	0.305248
		Total	2.08071	0.238639	2.2995	0.51556	0.909167	0.357801	1.77307	0.312875	1.59868	0.162649	2.10875	0.602521	0.987913	0.252403	2.86504	0.492746	1.06763	0.415176	1.16862	0.22118	1.67995	0.0833975	1.6812	0.520147	2.61091	0.538187	2.50355	0.633329	2.27381	0.984934	2.56593	0.822015	0.953201	0.303387	2.51803	0.639149
	Outer	AO1	2.6382	0.243215			2.04612	0.108705	1.58716	0.253758	0.962081	0.0897578	0.510606	0.0953692	1.56089	0.0718152	0.437135	0.0944819	0.776636	0.0928007			1.31991	0.226	0.77539	0.193704	2.11875	0.397364	3.41918	0.497101	0.14595	0.00932784	3.13448	0.72312	1.25447	0.489498	1.51489	0.0809295
		AO2	2.49217	0.21192	1.16211	0.127728	2.54496	0.253389	1.64758	0.169776	3.81584	0.446082	1.50826	0.182984			0.752833	0.0544894	0.781822	0.0303703	0.852267	0.0533903	0.888452	0.154502	2.28164	0.391592	3.7098	0.406307	3.43857	0.42926	1.13754	0.0969818	5.03227	0.631538	0.487431	0.1467	0.760769	0.0724387
		AO3	1.81688	0.0980675	1.47823	0.175199	2.73069	0.424603	1.20406	0.0800304	2.2137	0.161147			0.58727	0.0329158	1.49853	0.0498061			0.914653	0.100078	1.01682	0.136805	1.895	0.103031	5.11391	0.71014	3.22842	0.384424	0.841714	0.024255	2.18579	1.4919	0.456504	0.0377304	2.64952	0.379328
		Total	2.31575	0.357221	1.31185	0.200343	2.44059	0.37392	1.47589	0.241329	2.33888	1.06392	1.02307	0.466056	1.01999	0.431382	0.961743	0.379756	0.779229	0.0670202	0.88346	0.0825148	1.13627	0.243772	1.68086	0.590335	3.59289	1.16324	3.35942	0.431444	0.754801	0.374472	3.70385	1.28776	0.884717	0.495898	1.68375	0.717695
Circumferential	Inner	CI1	2.15957	0.102556	0.845835	0.208058	2.29329	0.124847	3.97961	0.342208	0.797972	0.125883	2.44913	0.150314	2.1543	0.265919	0.528116	0.0195034	1.51678	0.365432	1.57441	0.0580056	2.52141	0.492353	1.52721	0.184084	1.67604	0.0820605	3.38372	0.314352	0.725154	0.0731362	2.97321	0.271754	1.97873	0.189833	0.134933	0.0149746
		CI2	1.7894	0.153635	1.50436	0.182863	2.66509	0.545983	3.74645	0.534247	0.838734	0.0644781	2.10051	0.136272	2.22328	0.150696	0.435764	0.0493124	3.03098	0.461914	1.05903	0.0864979	3.06408	0.529763	2.42166	0.106962	3.3245	0.117504	2.59209	1.05591	2.28341	0.232882	2.93336	0.36276	3.12513	0.544629	1.08337	0.0804377
		CI3	1.93669	0.146455	0.866583	0.0555483	2.04415	0.123098	4.83534	0.521716	2.63925	0.329187	3.33035	0.321937	1.75458	0.075814	1.42168	0.0764506	3.02341	0.358226	0.902794	0.07229	2.25261	0.310159	1.2477	0.164468	2.63548	0.34978	3.09629	0.0610832	1.98417	0.285297	3.62392	0.149694	3.40242	0.567384	1.77061	0.263095
		Total	1.96116	0.186938	1.03686	0.29544	2.3434	0.382183	3.86988	0.43984	1.42532	0.756009	2.5426	0.46204	2.05404	0.247805	0.771091	0.374208	2.52372	0.71638	1.1651	0.25007	2.65704	0.524075	1.68295	0.437283	2.55228	0.596756	2.98201	0.744837	1.66425	0.611139	3.12715	0.372885	2.86497	0.688439	0.985421	0.626819
	Outer	CO1	1.64389	0.209244	1.58019	0.134449			4.35258	0.65788	2.18126	0.344841	1.67742	0.127161	1.44398	0.152215	2.65351	0.445481	2.22881	0.456384	1.34454	0.115328	0.865438	0.122011	0.533894	0.150162	3.42432	0.313857	2.62481	0.357866	3.52479	0.599846	3.02285	0.235717	3.8199	0.582508	2.47859	0.184371
		CO2	2.75397	0.190128	2.88133	0.408537			4.12316	0.453882	1.97909	0.169391	1.69046	0.213844	1.48925	0.179762	2.43613	0.166394	2.43145	0.294173	1.20126	0.119258	1.76845	0.18826	0.708859	0.0900853	1.91992	0.288199	3.23396	0.399061	3.95661	0.241505	4.54652	0.930698	0.695122	0.125808	3.15807	0.366434
		CO3	2.76961	0.245089	2.83664	0.358717	2.38	0.42	3.53418	0.754191	1.34472	0.082185	2.424	0.3362	1.36762	0.108157	2.4458	0.180677	2.93221	0.355705	0.703496	0.0577302	2.06352	0.390129	2.97431	0.118534	2.92019	0.250188	2.79716	0.191218	3.14512	0.223191	3.7943	0.402812	0.555179	0.0209315	3.53133	0.717348
		Total	2.38916	0.493768	2.47977	0.604278	2.38	0.42	4.00331	0.678591	1.82473	0.382867	1.9205	0.371987	1.43079	0.148871	2.51217	0.29506	2.52727	0.435017	1.0831	0.253018	1.55492	0.505662	1.48311	0.982407	2.73172	0.596195	2.8979	0.402425	3.54155	0.478148	3.72978	0.735486	1.88135	1.37543	3.09724	0.594809
OUTLIERS BY QUARTILE TEST

## Sheet: Notes
Medial (9)																		Lateral (9)
1		2		6		8		10		12		14		16		18		3		4		5		7		9		11		13		15		17
												AO analysis done with different slope																		AO/CO analysis done with different slope

## Sheet: Graphs
	MAI	MAO	MCI	MCO	LAI	LAO	LCI	LCO
	2.08071	2.31575	1.96116	2.38916	1.16862	0.88346	1.1651	1.0831
	2.2995	1.31185	1.03686	2.47977	1.67995	1.13627	2.65704	1.55492
	0.909167	2.44059	2.3434	2.38	1.6812	1.68086	1.68295	1.48311
	1.77307	1.47589	3.86988	4.00331	2.61091	3.59289	2.55228	2.73172
	1.59868	2.33888	1.42532	1.82473	2.50355	3.35942	2.98201	2.8979
	2.10875	1.02307	2.5426	1.9205	2.27381	0.754801	1.66425	3.54155
	0.987913	1.01999	2.05404	1.43079	2.56593	3.70385	3.12715	3.72978
	2.86504	0.961743	0.771091	2.51217	0.953201	0.884717	2.86497	1.88135
	1.06763	0.779229	2.52372	2.52727	2.51803	1.68375	0.985421	3.09724
AVG	1.74338	1.51856	2.05867	2.3853	1.99502	1.96445	2.1868	2.44452
ST DEV	0.667063	0.666509	0.930366	0.716287	0.64043	1.23824	0.817417	0.965386
ST ERROR	0.222354	0.22217	0.310122	0.238762	0.213477	0.412748	0.272472	0.321795
	AI	AO	CI	CO
	2.08071	2.31575	1.96116	2.38916
	2.2995	1.31185	1.03686	2.47977
	0.909167	2.44059	2.3434	2.38
	1.77307	1.47589	3.86988	4.00331
	1.59868	2.33888	1.42532	1.82473
	2.10875	1.02307	2.5426	1.9205
	0.987913	1.01999	2.05404	1.43079
	2.86504	0.961743	0.771091	2.51217
	1.06763	0.779229	2.52372	2.52727
	1.16862	0.88346	1.1651	1.0831
	1.67995	1.13627	2.65704	1.55492
	1.6812	1.68086	1.68295	1.48311
	2.61091	3.59289	2.55228	2.73172
	2.50355	3.35942	2.98201	2.8979
	2.27381	0.754801	1.66425	3.54155
	2.56593	3.70385	3.12715	3.72978
	0.953201	0.884717	2.86497	1.88135
	2.51803	1.68375	0.985421	3.09724
AVG	1.8692	1.7415	2.12274	2.41491
STDEV	0.647436	0.991568	0.852121	0.825194
ST ERROR	0.152602	0.233715	0.200847	0.1945
	MA	MC	LA	LC
	2.08071	1.96116	1.16862	1.1651
	2.2995	1.03686	1.67995	2.65704
	0.909167	2.3434	1.6812	1.68295
	1.77307	3.86988	2.61091	2.55228
	1.59868	1.42532	2.50355	2.98201
	2.10875	2.5426	2.27381	1.66425
	0.987913	2.05404	2.56593	3.12715
	2.86504	0.771091	0.953201	2.86497
	1.06763	2.52372	2.51803	0.985421
	2.31575	2.38916	0.88346	1.0831
	1.31185	2.47977	1.13627	1.55492
	2.44059	2.38	1.68086	1.48311
	1.47589	4.00331	3.59289	2.73172
	2.33888	1.82473	3.35942	2.8979
	1.02307	1.9205	0.754801	3.54155
	1.01999	1.43079	3.70385	3.72978
	0.961743	2.51217	0.884717	1.88135
	0.779229	2.52727	1.68375	3.09724
AVG	1.63097	2.22199	1.97973	2.31566
STDEV	0.657138	0.822809	0.956445	0.877832
ST ERROR	0.154889	0.193938	0.225436	0.206907
	A	C
	2.08071	1.96116
	2.2995	1.03686
	0.909167	2.3434
	1.77307	3.86988
	1.59868	1.42532
	2.10875	2.5426
	0.987913	2.05404
	2.86504	0.771091
	1.06763	2.52372
	1.16862	1.1651
	1.67995	2.65704
	1.6812	1.68295
	2.61091	2.55228
	2.50355	2.98201
	2.27381	1.66425
	2.56593	3.12715
	0.953201	2.86497
	2.51803	0.985421
	2.31575	2.38916
	1.31185	2.47977
	2.44059	2.38
	1.47589	4.00331
	2.33888	1.82473
	1.02307	1.9205
	1.01999	1.43079
	0.961743	2.51217
	0.779229	2.52727
	0.88346	1.0831
	1.13627	1.55492
	1.68086	1.48311
	3.59289	2.73172
	3.35942	2.8979
	0.754801	3.54155
	3.70385	3.72978
	0.884717	1.88135
	1.68375	3.09724
AVG	1.80535	2.26882
STDEV	0.827859	0.839868
ST ERROR	0.137976	0.139978
All data:
Average	2.03709
st dev	0.860249
st error	0.101381
